# Supplementary material for: Identification of an optimal exogenous gene insertion site (P–M) and establishment of a reverse genetics system for aMPV/A
Source: PLoS One. 2026 Apr 20;21(4):e0347597. doi: 10.1371/journal.pone.0347597 (PMC13094954; doi:10.1371/journal.pone.0347597)
Supplement: S1 Table — The primer sequences used in the study. (XLSX) [file pone.0347597.s001.xlsx]

## Sheet: Sheet1
primer	sequence
Ampv-PM-F	gggacaagtcaaaatggagtcctata
Ampv-PM-R	attttttcataactacagatcaagattgtatat
EGFP -AMPV-F	gacatatacaatcttgatctgtagttatgaaaaaatggacaagtaacaGCCACCATGGTGAGCAAGGG
EGFP -AMPV-R	caattatataggactccattttgacttgtcccatttttttcataaTTACTTGTACAGCTCGTCCATGC
aMPV-1F	catttaagcaggttttagaaaaacaatg
aMPV-1R	tctttatatctgctatattgcatt
aMPV-2F	aattgactcctgctattaaccgg
aMPV-2R	ttgtaatattggagttgtaagaacct
aMPV-3F	gcagagaaaaaatctgctacagagt
aMPV-3R	ttctgctataagtggtgtagatattgacag
aMPV-4F	aacaaatatcctccaaagaacttct
aMPV-4R	ggtcagttgtgtttcaggtgata
pcN-F	tagcgtttaaacttaagcttatgtctcttgaaagcattagactcag
pcN-R	gctggcaactagaaggcacagttactcaaacttagatgatctctcatcatctc
pcP-F	tagcgtttaaacttaagcttatgtctttccctgaaggcaaggatatt
pcP-R	gctggcaactagaaggcacagctacagatcaagattgtatatgtcactct
pcL-F	tagcgtttaaacttaagcttatggaaatatccgatgagtccgtcg
pcL-R	gctggcaactagaaggcacagttactttgtgcccaggatgtacc
